# Supplementary material for: Measuring universal health coverage in reproductive, maternal, newborn and child health: An update of the composite coverage index
Source: PLoS One. 2020 Apr 29;15(4):e0232350. doi: 10.1371/journal.pone.0232350 (PMC7190152; doi:10.1371/journal.pone.0232350)
Supplement: S1 Table — (XLSX) [file pone.0232350.s001.xlsx]

## Sheet: Sup Table 1
Supplementary Table 1 - Surveys included and the coverage, slope index of inequality and concentration index for each of the different composite coverage index formulations
			Original CCI			Revised CCI			Revised CCI + early BF intiation			Revised CCI + early BF intiation + tetanus vaccine			Revised CCI + early BF intiation + postnatal care for babies			Revised CCI + early BF intiation + tetanus vaccine + postnatal care for babies
Country	Year	Source	Estimate	SII	CIX	Estimate	SII	CIX	Estimate	SII	CIX	Estimate	SII	CIX	Estimate	SII	CIX	Estimate	SII	CIX
Afghanistan	2015	DHS	54.5643	28.7878	8.57931	48.6657	25.8355	8.60121	46.5654	18.9642	6.5645	45.8275	20.0275	7.04924	43.4146	20.4112	7.58506	43.9729	20.6372	7.57306
Algeria	2012	MICS	83.5574	7.75304	1.47682	76.4316	9.22403	1.92209	68.2875	6.27431	1.46519	67.984	7.89118	1.85022	65.7286	6.74732	1.63639	66.3792	7.66744	1.84104
Angola	2015	DHS	48.4416	58.046	19.9088	45.6586	59.1756	21.4979	46.0969	49.2946	17.4464	46.8629	53.6514	18.8199	41.7555	48.9279	19.061	43.7133	51.9699	19.4555
Bangladesh	2014	DHS	70.6218	21.5058	4.87317	65.0869	21.3826	5.25268	62.2248	14.7558	3.78616				62.603	20.2867	5.18376
Benin	2014	MICS	54.8459	21.9872	6.45115	48.0982	26.6499	8.95368	47.7933	22.0931	7.44226	48.1367	23.7389	7.94826	50.9882	24.5652	7.7684	50.1522	24.8363	7.98705
Burkina_Faso	2010	DHS	64.6142	31.2537	7.95521	54.6747	31.6635	9.53728	52.1145	26.5256	8.31729	54.9753	26.5	7.87543	50.5312	26.7985	8.6719	52.9662	26.6898	8.23695
Burundi	2016	DHS	71.2747	7.87451	1.76398	62.6001	5.15416	1.3143	67.0888	2.92592	0.6969	61.436	4.20662	1.09345	63.5343	5.76777	1.44889	60.9506	5.67403	1.48571
Cambodia	2014	DHS	80.3816	14.4699	2.86655	69.4382	9.53522	2.18843	67.9924	5.78281	1.35585	67.9786	7.62789	1.78884	69.6088	7.66425	1.75537	69.0609	8.2668	1.9084
Cameroon	2014	MICS	65.3298	42.2686	10.4714	51.491	46.3858	14.6585	47.4319	41.4136	14.0827	50.0955	42.064	13.5657
CAR	2010	MICS	44.8214	42.1791	15.26	35.3428	47.2304	21.8732	36.9731	37.4866	16.4485	37.9194	41.3826	17.7394
Chad	2014	DHS	33.4797	23.5772	11.1947	28.8786	24.4338	13.3938	26.969	21.068	12.3648	29.6938	22.4391	11.9827	25.122	20.9477	13.172	27.5542	21.9005	12.5814
Comoros	2012	DHS	62.0633	25.7528	6.63763	52.1157	21.5192	6.57659	48.1227	16.5822	5.48415	48.2827	16.8206	5.54395	46.1205	17.7405	6.11713	46.8946	17.5133	5.94032
Congo_Brazzaville	2014	MICS	65.4479	23.8699	5.73547	56.1189	32.1296	9.00769	49.9499	27.0607	8.5048	53.3085	28.8228	8.50415	55.8509	29.5822	8.34122	56.123	29.9158	8.39587
Congo_Democratic_Republic	2013	DHS	59.2359	25.5644	6.94627	47.4235	26.3806	8.93762	48.0316	20.1251	6.71096	47.162	21.5234	7.31099	43.6612	21.1666	7.76003	44.5383	21.7511	7.81986
Cote_dIvoire	2016	MICS	57.3405	28.571	7.86532	47.9055	35.0241	11.4794	45.645	27.3259	9.39161	47.2742	29.3992	9.76503	49.4403	31.6476	10.0635	49.2613	31.5853	10.0798
Dominican_Republic	2014	MICS	79.9408	7.19894	1.43701	78.4109	7.97562	1.62193	70.3439	-0.04657	-0.01061	74.3919	3.45224	0.7421	68.205	2.78404	0.65303	71.6166	4.17269	0.93123
Eswatini	2014	MICS	81.6033	4.56165	0.89527	83.3118	4.47528	0.86122	76.315	4.87436	1.02366	78.8421	5.50678	1.11889
Ethiopia	2016	DHS	49.2193	36.826	12.0042	45.1142	37.5176	13.2895	50.7573	29.7403	9.3498	47.5305	32.8599	11.0341	44.7584	33.5215	11.9272	44.6069	34.3344	12.2664
Gabon	2012	DHS	68.7842	18.4988	4.31746	58.3075	19.6932	5.42206	52.935	14.2539	4.31844	56.5261	16.0514	4.55592	52.2528	17.1016	5.24294	54.8743	17.3491	5.06856
Gambia	2013	MICS	63.9167	11.918	2.99899	61.5284	12.108	3.1634	59.523	6.68603	1.80497	58.5254	7.85824	2.15665	54.9465	7.72717	2.25969	55.807	8.16139	2.3492
Ghana	2014	DHS	67.9007	15.6286	3.67926	65.4663	13.3565	3.25322	63.323	9.39285	2.36582	63.47	12.0571	3.03043	60.0534	10.3574	2.74979	61.2413	11.8115	3.07587
Guatemala	2014	DHS	74.4891	25.2395	5.36515	68.9137	27.0417	6.23927	67.6936	13.2089	3.11593	67.4962	16.9688	4.00617	62.1888	16.3835	4.19883	63.8921	17.8265	4.44393
Guinea_Bissau	2014	MICS	60.4216	25.0479	6.64479	52.3242	27.3345	8.38383	48.591	21.7012	7.14595	51.188	23.2655	7.27115	47.7422	20.5981	6.90765	49.7565	22.0109	7.0797
Guyana	2014	MICS	73.0087	7.8789	1.72303	73.7207	4.80124	1.0475	68.8192	-3.22391	-0.75819	65.0989	0.67342	0.16685	65.7817	-0.40114	-0.09844	64.314	1.25626	0.31487
Haiti	2016	DHS	55.6857	31.1118	8.84885	49.8023	33.9963	10.7767	49.3124	24.5782	7.8738	51.0626	27.2398	8.43309	48.8717	31.7264	10.2279	50.1854	31.113	9.78281
Honduras	2011	DHS	83.657	9.23179	1.75543	79.731	11.1558	2.23007	76.5383	3.38716	0.70815	73.5756	6.88784	1.49605	78.2856	9.17622	1.87023	75.7281	9.57768	2.01851
India	2015	DHS	75.9421	22.1531	4.62504	71.4334	25.5111	5.67207	65.4464	20.758	5.04228	69.5917	21.6474	4.94433	64.0245	21.906	5.43787	67.262	22.1136	5.22597
Indonesia	2012	DHS	80.3954	16.7821	3.32546	75.1823	17.617	3.74397	69.9955	13.1954	3.01389	69.6069	13.9273	3.1996	69.8643	16.0434	3.67347	69.649	15.5819	3.57872
Iraq	2011	MICS	74.5883	18.1629	3.8758	63.805	15.9689	3.98278	59.5941	10.4808	2.80077	58.174	14.2256	3.89057
Kenya	2014	DHS	75.8487	26.9522	5.70912	70.4599	27.8217	6.3827	68.7236	21.0924	4.94746	67.6083	23.9849	5.73034	64.2225	23.2637	5.84615	64.9794	24.4633	6.08253
Kyrgyzstan	2014	MICS	77.4258	7.91827	1.62203	71.6206	5.87209	1.30844	73.7945	3.03914	0.65786				65.6298	3.76244	0.91539
Lao	2011	MICS	61.4398	48.4615	12.4297	54.887	48.5831	13.785	51.7199	43.5718	13.0897	51.4566	43.4845	13.1252	48.7163	42.7106	13.571	49.5419	42.9389	13.43
Lesotho	2014	DHS	79.1783	14.0965	2.84969	75.3445	11.3058	2.40927	73.3344	7.01749	1.53608	72.6286	9.13483	2.01923	68.6409	8.48331	1.98415	69.7349	9.4054	2.16551
Liberia	2013	DHS	61.4178	20.4246	5.29792	60.3492	16.793	4.43997	60.4719	12.9168	3.40804	62.763	15.3149	3.89372	57.8022	15.2984	4.21807	60.2195	16.1013	4.26358
Malawi	2015	DHS	82.0459	4.74673	0.92446	77.0235	4.66553	0.96806	76.8391	1.33851	0.27883	76.5118	2.98491	0.62399
Mali	2015	MICS	41.2727	41.9241	16.7879	39.5511	41.3536	17.2649	42.287	32.5948	12.5828	41.0539	35.2664	14.0536	43.0481	39.7248	15.1769	41.9723	39.1234	15.315
Mauritania	2015	MICS	54.4873	40.3383	12.1078	49.4421	45.0428	14.9484	51.9151	34.2915	10.7065	49.4992	36.7702	12.0643	51.3913	43.1215	13.7264	49.9553	41.8297	13.6737
Mozambique	2011	MICS	60.191	36.3117	9.8793	54.7318	39.1786	11.7499	59.0135	30.0804	8.28817	56.9389	32.022	9.15476
Myanmar	2015	DHS	69.999	32.3359	7.25291	67.4798	33.1523	7.72354	67.3166	28.0107	6.55054	67.6311	29.702	6.91074	64.2802	27.5083	6.734	65.5019	28.7993	6.91836
Namibia	2013	DHS	79.1393	8.29557	1.68309	77.0392	12.2915	2.55631	75.8101	7.76928	1.64295	72.3019	7.34976	1.62986	70.6764	9.36038	2.1225	70.0488	8.55088	1.95661
Nepal	2016	DHS	72.8477	15.1374	3.31995	64.6807	10.8021	2.66467	62.7305	6.65052	1.69226	63.8115	9.03519	2.25979	62.9136	11.6801	2.96096	63.5732	11.5921	2.90885
Niger	2012	DHS	56.2848	30.6862	8.91805	48.6905	29.6417	9.95417	46.9211	31.4944	11.0056	46.5818	30.1978	10.623	42.9239	30.6226	11.6965	44.0301	30.0473	11.1847
Nigeria	2016	MICS	39.3713	52.1932	21.8176	35.8661	53.7281	24.476	35.2602	45.1633	20.6889	36.747	50.7738	22.4564	35.5045	51.1162	23.369	36.4143	52.8272	23.6164
Pakistan	2012	DHS	62.193	42.498	11.1088	53.5595	40.168	12.0929	45.8467	33.7326	11.7956	49.901	39.1415	12.6432	48.3342	37.591	12.5142	50.2079	39.895	12.8181
Panama	2013	MICS	80.4815	21.8735	4.23365	79.0003	21.2293	4.2075	72.5955	11.3649	2.48004				69.6647	13.2505	3.00866
Paraguay	2016	MICS	86.6091	4.21677	0.7764	81.4709	4.33351	0.84796	75.0864	0.91544	0.19472	77.0006	2.76162	0.57232	79.4564	3.77182	0.75706	79.2759	4.05056	0.81478
Philippines	2017	DHS	76.2191	15.58	3.22146	70.2289	13.95	3.12967	67.564	8.23787	1.92932	67.4236	10.6577	2.49772	70.4553	11.9405	2.67645	69.398	12.3182	2.80253
Rwanda	2014	DHS	75.8695	8.92681	1.87519	68.0261	8.8092	2.05981	70.2283	6.05033	1.37173	65.5441	6.46235	1.56949	64.1105	6.35854	1.57845	63.0269	6.53051	1.64897
Senegal	2017	DHS	69.8552	29.5808	6.80938	61.8606	34.5396	9.00365	56.2015	26.6543	7.61413	57.7478	30.4397	8.47492	60.7779	30.5148	8.0635	60.2833	31.7448	8.46522
Sierra_Leone	2013	DHS	66.836	11.8956	2.84649	66.9471	11.8663	2.83402	63.883	6.6903	1.67846	67.1885	8.23386	1.96182	62.402	10.7139	2.74594	65.0993	10.4016	2.5554
Sudan	2014	MICS	61.4377	42.849	11.4502	52.2702	43.4831	13.6616	55.5594	36.7551	10.7665	51.8951	37.0618	11.6244	49.8203	35.2503	11.5015	49.2904	35.9608	11.864
Tajikistan	2012	DHS	73.9705	4.60925	0.99283	69.4448	9.5857	2.19754	65.4169	11.4542	2.78906				65.8667	10.2065	2.46775
Tanzania	2015	DHS	71.3555	28.93	6.55586	62.555	28.6974	7.40708	60.1178	25.3778	6.79605	60.1819	27.3055	7.31704
Timor_Leste	2016	DHS	63.6031	29.3812	7.54211	62.9806	28.4075	7.35146	65.4324	22.9162	5.67353	63.9449	24.4898	6.21427	61.0328	28.2592	7.53531	61.5076	27.5267	7.28017
Togo	2013	DHS	57.2366	27.3879	7.7149	52.1217	24.4823	7.54454	53.8108	21.9578	6.54823	53.9353	22.6203	6.73341	51.2673	23.303	7.29759	52.1981	23.2958	7.1665
Turkmenistan	2015	MICS	83.4389	-12.0408	-2.31833	80.3414	-4.55415	-0.90901	78.9518	-3.9772	-0.80751				71.7381	-3.8665	-0.8643
Uganda	2016	DHS	70.6367	17.3828	3.94903	65.1054	15.4801	3.81557	65.297	15.5012	3.80573	64.8179	14.9776	3.70577	64.309	16.003	3.99142	64.3189	15.487	3.86238
Yemen	2013	DHS	51.5865	44.0502	13.9814	43.6694	40.2293	14.953	44.1942	33.6906	12.3087	39.809	34.4063	13.9463	40.058	35.9907	14.4958	38.5132	35.7059	14.9522
Zambia	2013	DHS	75.5774	23.0642	4.8493	69.8853	25.4813	5.81439	68.7993	20.7932	4.81775	65.2118	20.6319	5.04436	63.8034	21.6174	5.40044	63.077	21.237	5.36681
Zimbabwe	2015	DHS	77.0685	16.9631	3.50164	73.1966	19.2901	4.19473	70.0153	13.9676	3.17983	68.2551	13.7834	3.21566
Total number of surveys with available information			60			60			60			55			52			47
Note: countries marked in grey are those with information available for all versions of CCI tested
