# Supplementary material for: Measuring universal health coverage in reproductive, maternal, newborn and child health: An update of the composite coverage index
Source: PLoS One. 2020 Apr 29;15(4):e0232350. doi: 10.1371/journal.pone.0232350 (PMC7190152; doi:10.1371/journal.pone.0232350)
Supplement: S2 Table — (XLSX) [file pone.0232350.s002.xlsx]

## Sheet: Sup Tab 2 - SII CIX 
Supplementary Table 2 - Inequality measures for the different indicators included and for CCI formulations in 47 countries.
	Slope index					Concentration Index
Indicator	Mean	95% CI		Min	Max	Mean	95% CI		Min	Max
CCI indicators
DFPS (any method)	25.0919	21.1812	29.0026	-1.819	70.1235	9.91538	7.91105	11.9197	-0.310899	39.7076
DFPS (modern methods)	21.2504	17.1478	25.3529	-12.5021	57.4055	10.9853	8.53011	13.4404	-3.8744	42.0435
ANC (1+ visit with skilled provider)	28.6626	16.9069	40.4183	1.13645	77.1347	7.5403	3.49278	11.5878	0.300695	27.0518
ANC (4+ visits)	37.3913	27.0174	47.7652	6.43624	78.5141	12.6088	7.66543	17.5522	1.36494	40.4299
Skilled birth attendant	46.8218	33.7981	59.8455	0.943759	83.0119	14.6905	8.89818	20.4828	0.216812	38.9336
Post-natal care	19.4662	15.2574	23.6749	-10.767	52.7279	11.8022	8.84151	14.7628	-22.232	43.1168
2 doses of tetanus toxoid in pregnancy	15.0636	11.4322	18.6949	-12.0744	74.8305	5.21345	3.86613	6.56077	-5.85407	29.2852
Early breastfeeding initiation	-2.09946	-4.92213	0.723203	-40.2589	25.0987	-0.539219	-1.61565	0.537215	-13.4411	13.5651
BCG immunization	15.972	11.9753	19.9686	-4.63182	84.7331	3.65232	2.37927	4.92536	-0.79506	32.7589
3 doses of DPT immunization	21.6384	17.3287	25.9481	-9.80874	79.9972	6.27546	4.55154	7.99937	-2.1793	39.7574
Measles immunization	19.0133	15.1527	22.8738	-15.171	72.3604	5.11342	3.69363	6.53321	-2.90402	32.5639
Oral rehydration salts	8.00767	5.16501	10.8503	-22.2739	36.0936	4.51452	2.92069	6.10835	-11.1764	18.8424
Oral rehydration therapy	8.74717	6.63799	10.8563	-13.4005	34.493	3.55841	2.56918	4.54764	-7.27528	19.8634
Careseeking for ARI	18.4341	14.15	22.7182	-29.1934	58.9512	6.91168	5.14109	8.68228	-10.8466	26.8969
CCI formulations
Original CCI	24.5251	20.8169	28.2334	4.21677	58.046	6.77456	5.39637	8.15275	0.7764	21.8176
Revised CCI	24.8209	20.9279	28.7138	4.33351	59.1756	7.61632	6.0491	9.18354	0.84796	24.476
Revised CCI + early BF initiation	19.1941	15.5851	22.803	-3.22391	49.2946	6.0866	4.71209	7.46111	-0.75819	20.6889
Revised CCI + early BF initiation + post-natal care for babies	21.5552	17.8994	25.211	-0.40114	51.1162	6.98711	5.49773	8.47649	-0.09844	23.369
Revised CCI + early BF initiation + tetanus vaccine	21.0306	17.3618	24.6993	0.67342	53.6514	6.60261	5.17024	8.03498	0.16685	22.4564
Revised CCI + early BF initiation + tetanus vaccine + post-natal care for babies	21.9904	18.3116	25.6692	1.25626	52.8272	7.03304	5.54181	8.52427	0.31487	23.6164
